# Supplementary material for: Reducing MSH4 copy number prevents meiotic crossovers between non-homologous chromosomes in Brassica napus
Source: Nat Commun. 2019 May 29;10:2354. doi: 10.1038/s41467-019-10010-9 (PMC6541637; doi:10.1038/s41467-019-10010-9)
Supplement: Supplementary file 4 — Supplementary Data 1 [file 41467_2019_10010_MOESM4_ESM.xlsx]

## Sheet: angiosperms _ all ZMM
Species		MSH4			MSH5			ZYP4			MER3			HEI10			SHOC1			PTD
latin name	common name	NCBI Reference Sequence	other source	Remark	NCBI Reference Sequence	other source	Remark	NCBI Reference Sequence	other source	Remark	NCBI Reference Sequence	other source	Remark	NCBI Reference Sequence	other source	Remark	NCBI Reference Sequence	other source	Remark	NCBI Reference Sequence	other source	Remark
Aegilops tauschii		KQK16204.1			XP_020160946.1			XP_020157705.1			XP_020175874.1			XP_020158626.1			XP_020168352.1		copy1	XP_020162973.1
Aegilops tauschii																	XP_020160345.1		copy2
Amaranthus hypochondriacus			https://phytozome.jgi.doe.gov/pz/portal.html#!gene?search=1&crown=1&detail=1&method=0&searchText=transcriptid:32828650			https://bioinformatics.psb.ugent.be/plaza/versions/plaza_v4_dicots/genes/sequences/AH008217			https://bioinformatics.psb.ugent.be/plaza/versions/plaza_v4_dicots/genes/sequences/AH017877			https://bioinformatics.psb.ugent.be/plaza/versions/plaza_v4_dicots/genes/sequences/AH023090			https://phytozome.jgi.doe.gov/pz/portal.html#!gene?method=0&crown=1&search=1&detail=1&searchText=transcriptid:32831264	copy1		https://bioinformatics.psb.ugent.be/plaza/versions/plaza_v4_dicots/genes/sequences/AH012387	one single gene annotated as two tandem duplicates		https://phytozome.jgi.doe.gov/pz/portal.html#!gene?method=0&crown=1&search=1&detail=1&searchText=transcriptid:32826084
Amaranthus hypochondriacus												https://bioinformatics.psb.ugent.be/plaza/versions/plaza_v4_dicots/genes/sequences/AH023091	partial		https://phytozome.jgi.doe.gov/pz/portal.html#!gene?method=0&crown=1&search=1&detail=1&searchText=transcriptid:32836534	copy2		https://bioinformatics.psb.ugent.be/plaza/versions/plaza_v4_dicots/genes/sequences/AH012388
Amborella trichopoda		ERN00139.1			XP_020530144.1			XP_020531867.1			XP_006841046.1				https://phytozome.jgi.doe.gov/pz/portal.html#!gene?method=0&crown=1&search=1&detail=1&searchText=transcriptid:31563336		XP_020527538.1			XP_020517491.1
Ananas comosus	pineapple	OAY71581.1			XP_020092399.1			XP_020102367.1			XP_020099755.1			XP_020087924.1			OAY77406.1			OAY77981.1
Aquilegia coerulea			https://phytozome.jgi.doe.gov/pz/portal.html#!gene?search=1&crown=1&detail=1&method=0&searchText=transcriptid:33070744			https://phytozome.jgi.doe.gov/pz/portal.html#!gene?search=1&detail=1&method=0&searchText=transcriptid:33079025			https://phytozome.jgi.doe.gov/pz/portal.html#!gene?method=0&crown=1&search=1&detail=1&searchText=transcriptid:33056344		PIA61816.1				https://phytozome.jgi.doe.gov/pz/portal.html#!gene?method=0&crown=1&search=1&detail=1&searchText=transcriptid:33083135			https://phytozome.jgi.doe.gov/pz/portal.html#!gene?method=0&crown=1&search=1&detail=1&searchText=transcriptid:33086904		PIA65393.1
Arabidopsis lyrata		XP_020875333.1			EFH59505.1			XP_020878184.1			XP_002877068.1			XP_020867184.1			XP_020885926.1		copy1	XP_020869527.1
Arabidopsis lyrata																	XP_020871708.1		copy2		https://bioinformatics.psb.ugent.be/plaza/versions/plaza_v4_dicots/genes/sequences/AL1G24230	partial; tandem duplicate
Arabidopsis thaliana		NP_193469.2			NP_001325477.1			ABO71664.1			NP_001326065.1			NP_175754.2			NP_200042.4			NP_563913.1
Asparagus officinalis	garden asparagus	XP_020263533.1			XP_020274526.1						XP_020251478.1			XP_020266683.1			XP_020262379.1			XP_020249777.1
Beta vulgaris	beet	XP_010667038.1			XP_010666205.1			XP_010679001.1			KMT18211.1				https://bioinformatics.psb.ugent.be/plaza/versions/plaza_v4_dicots/genes/view/Bv4_084980_tyxm		XP_010667561.1			XP_010677006.1
Brachipodium distachion		XP_003563107.2			XP_003571344.1			XP_024315957.1			XP_010235709.1				https://bioinformatics.psb.ugent.be/plaza/versions/plaza_v4_monocots/genes/sequences/Bradi3g08880		XP_024317039.1			XP_003581181.2
Brassica napus	oilseed rape / canola	CDY59530.1		homoeolog 2	XP_022558625.1		homoeolog 2	XP_013663331.1		homoeolog 1	CDY49767.1		homoeolog 1		http://www.genoscope.cns.fr/brassicanapus/cgi-bin/geneView?src=colza;name=BnaC06g06360D	copy1 homoeolog1	XP_013683359.1			XP_022576402.1		homoeolog1
Brassica napus	oilseed rape / canola	XP_013655945.1		homoeolog 1	XP_013652608.1		homoeolog 1	XP_013644295.1		homoeolog 2	XP_013677559.1		homoeolog 2		http://www.genoscope.cns.fr/brassicanapus/cgi-bin/geneView?src=colza;name=BnaA06g00910D	copy1; homoeolog2	XP_013708810.1			CDY60264.1		homoeolog2
Brassica napus															https://plants.ensembl.org/Brassica_napus/Gene/Summary?g=GSBRNA2T00028296001;r=LK033854:32222-34256;t=CDY60209;db=core	copy2; homoeolog1
Brassica napus															https://plants.ensembl.org/Brassica_napus/Gene/Summary?g=GSBRNA2T00033283001;r=LK032181:202525-204992;t=CDY25851;db=core	copy2; homoeolog2
Brassica napus															https://plants.ensembl.org/Brassica_napus/Gene/Summary?g=GSBRNA2T00033058001;r=LK032179:214868-217415;t=CDY25709;db=core	copy3
Brassica oleracea	kale, cabbage, broccoli, cauliflower	XP_013605251.1			XP_013584032.1			XP_013594237.1			XP_013615931.1				https://plants.ensembl.org/Brassica_napus/Gene/Summary?g=GSBRNA2T00033058001;r=LK032179:214868-217415;t=CDY25709;db=core	copy1	XP_013627724.1			XP_013586086.1
Brassica oleracea															https://plants.ensembl.org/Brassica_oleracea/Gene/Summary?g=Bo6g031500;r=C6:7684123-7685746;t=Bo6g031500.1;db=core	copy2
Brassica oleracea															https://plants.ensembl.org/Brassica_oleracea/Gene/Summary?g=Bo00534s170;r=Scaffold00534:189726-191080;t=Bo00534s170.1;db=core	copy3
Brassica rapa	turnip, chinese cabbage, pak choi	XP_009108319.1			XP_009145622.1			XP_009151641.1			XP_009129395.1				https://plants.ensembl.org/Brassica_oleracea/Gene/Summary?g=Bo3g184060;r=C3:63642986-63643862;t=Bo3g184060.1;db=core	copy1	RID69335.1			XP_009148566.1
Brassica rapa				fractionated copy											http://brassicadb.org/brad/searchGene.php?ginput=Bra039674	copy2_fract
Brassica rapa															http://plants.ensembl.org/Brassica_rapa/Gene/Summary?g=Bra038126;r=A05:10310356-10310920;t=Bra038126.1	copy3
Cajanus cajan	pigeon pea	XP_020217246.1			XP_020225630.1			XP_020220043.1			XP_020218732.1			XP_020215294.1			XP_020239867.1			XP_020215429.1
Capsicum annuum					PHT70124.1			XP_016541684.1			XP_016561591.1			XP_016546811.1			XP_016564648.1			PHU30099.1
Carica papaya					XP_021905823.1			XP_021907193.1			XP_021891986.1				https://phytozome.jgi.doe.gov/pz/portal.html#!gene?method=0&crown=1&search=1&detail=1&searchText=transcriptid:16426121		XP_021892080.1			XP_021903574.1
Capsella rubela		XP_006282563.1			XP_006299772.1			XP_006279966.1			XP_006293226.1			XP_023645145.1			XP_006279891.1			XP_006306548.1
Cephalotus follicularis	Australian/Albanian pitcher	GAV72825.1			GAV72902.1		partial	GAV68384.1			GAV74633.1			GAV60682.1			GAV81260.1
Chenopodium quinoa	quinoa	XP_021767980.1		homoeolog 1	XP_021758949.1		homoeologue 1	XP_021733465.1		homoeolog 1	XP_021732462.1		homoeolog 1	XP_021736200.1		homoeolog1	XP_021764917.1		homoeolog1	XP_021775283.1		homoeolog1
Chenopodium quinoa		XP_021757807.1		homoeolog 2		https://bioinformatics.psb.ugent.be/plaza/versions/plaza_v4_dicots/genes/sequences/AUR62020409	homoeologue 2	XP_021762774.1		homoeolog 2	XP_021769181.1		homoeolog 2	XP_021773891.1		homoeolog2		https://bioinformatics.psb.ugent.be/plaza/versions/plaza_v4_dicots/genes/sequences/AUR62015985	homoeolog2		https://bioinformatics.psb.ugent.be/plaza/versions/plaza_v4_dicots/genes/sequences/AUR62013379	homoeolog2
Cicer arietinum	chickpea	XP_004511707.1			XP_004491410.1			XP_012569126.2			XP_012568772.1			XP_004516256.1 E3				https://phytozome.jgi.doe.gov/pz/portal.html#!gene?method=0&crown=1&search=1&detail=1&searchText=transcriptid:40157041&er=1		XP_004513254.1
Citrullus lanatus	watermelon		http://bioinformatics.psb.ugent.be/plaza/versions/plaza_v3_dicots/genes/view/CL01G05640			https://bioinformatics.psb.ugent.be/plaza/versions/plaza_v4_dicots/genes/sequences/Cla005358.g			https://bioinformatics.psb.ugent.be/plaza/versions/plaza_v4_dicots/genes/sequences/Cla005739.g						http://cucurbitgenomics.org/feature/gene/Cla002445						https://bioinformatics.psb.ugent.be/plaza/versions/plaza_v4_dicots/genes/sequences/Cla011943.g
Citrus clementina	clementine	XP_006440279.1			ESR65641.1			XP_024046838.1			XP_024047070.1			XP_024045813.1			XP_024047875.1			XP_006441667.2
Citrus sinensis	sweet orange	XP_006477159.1			XP_006475043.1			XP_006469346.1			XP_006470278.1			XP_006492276.1			XP_024947932.1			XP_006478409.1
Coffea canephora	coffee tree	CDP09986.1			CDP05728.1			CDP03991.1			CDP02084.1			CDP06053.1			CDP05205.1			CDP00912.1
Coffea arabica					XP_027127123.1			XP_027113565.1		homoeolog 1	XP_027073731.1		homoeolog 1	XP_027127661.1			XP_027103798.1		homoeolog1	XP_027091582.1		homoeolog1
Coffea arabica										homoeolog 2		https://phytozome.jgi.doe.gov/pz/portal.html#!gene?method=0&crown=1&search=1&detail=1&searchText=transcriptid:37898574&er=1	homoeolog 2					https://phytozome.jgi.doe.gov/pz/portal.html#!gene?search=1&crown=1&detail=1&er=1&method=0&searchText=transcriptid:37876614	homoeolog2	XP_027094546.1		homoeolog2
Coffea eugenioides								XP_027156276.1			XP_027153798.1			XP_027172530.1			XP_027162304.1			XP_027162605.1
Cucumis melo	Muskmelon	XP_008437055.1			XP_008449117.1			XP_008441875.1			XP_008458786.1			XP_016901142.1			XP_008465879.1			XP_008441175.1
Cucumis sativus	Cucumber	XP_011656157.1			XP_004149586.1			XP_004152883.2			XP_011655409.1				https://phytozome.jgi.doe.gov/pz/portal.html#!gene?method=0&crown=1&search=1&detail=1&searchText=transcriptid:16973852		XP_011652697.1				https://phytozome.jgi.doe.gov/pz/portal.html#!gene?search=1&crown=1&detail=1&method=0&searchText=transcriptid:16957030	partial
Cynara cardunculus	cardoon	KVH95538.1			XP_024960301.1			XP_027092180.1			XP_024992174.1			XP_024968223.1			XP_024969131.1			XP_024971824.1
Daucus Carota	carot	XP_017235752.1			KZN00700.1			XP_017248302.1			XP_017255307.1				https://bioinformatics.psb.ugent.be/plaza/versions/plaza_v4_dicots/genes/sequences/DCAR_013348	copy1	XP_017249758.1			XP_017251280.1
Daucus Carota															https://bioinformatics.psb.ugent.be/plaza/versions/plaza_v4_dicots/genes/sequences/DCAR_021040	copy2
Dendrobium catenatum		XP_020684536.1						XP_020676369.1						PKU76865.1			XP_020689902.1			XP_020705142.1
Elaeis guineensis	African oil palm	XP_010933638.1			XP_010915350.1			XP_010909836.1			XP_010936598.1			XP_010925576.1		copy1	XP_019701833.1			XP_010916658.1
Elaeis guineensis															https://bioinformatics.psb.ugent.be/plaza/versions/plaza_v4_monocots/genes/view/EGU0935G1098	copy2
Eucalyptus grandis	flooded / rose gum	XP_010055480.1			XP_010060318.1			XP_010034967.1				https://phytozome.jgi.doe.gov/pz/portal.html#!gene?method=0&crown=1&search=1&detail=1&searchText=transcriptid:32034998		XP_010062779.1			XP_010038438.1				https://bioinformatics.psb.ugent.be/plaza/versions/plaza_v4_dicots/genes/sequences/Eucgr.F04072	partial
Fragaria vesca	wild strawberry	XP_004301184.1			XP_004295833.1			XP_004290113.1			XP_011468282.1				https://phytozome.jgi.doe.gov/pz/portal.html#!gene?method=0&crown=1&search=1&detail=1&searchText=transcriptid:27272786		XP_011470375.1			XP_004292179.1
Genlisea aurea		EPS66790.1						EPS68179.1						EPS61430.1
Glycine max	soybean	XP_003538746.1			XP_014626082.1		copy1	XP_006602853.1		copy1	XP_025981854.1			XP_006597966.1		copy1	XP_014617633.1		copy1	KRH23978.1		copy1
Glycine max		KHN44112.1			KRH14379.1		copy2	KRH40240.1		fractionated					https://phytozome.jgi.doe.gov/pz/portal.html#!gene?search=1&detail=1&crown&method=0&searchText=transcriptid:30483829	copy2	KRH09024.1		copy2	XP_014619160.2		copy2
Gossypium arboreum	tree cotton	XP_017634256.1			XP_017604287.1			XP_017628109.1			XP_017612490.1				https://www.cottongen.org/feature/gossypium/arboreum/mRNA/Cotton_A_22598_BGI-A2_v1.0					XP_017629152.1
Gossypium hirsutum	cotton	XP_016733710.1		homoeolog 1	XP_016720308.1		homoeologue 1	XP_016696205.1		homoeolog1	XP_016712345.1		homoeolog 1	XP_016755984.1		homoeolog1	XP_016725140.1		homoeolog1	XP_016685458.1		homoeolog1
Gossypium hirsutum		XP_016665363.1		homoeolog 2		https://phytozome.jgi.doe.gov/pz/portal.html#!gene?search=1&crown=1&detail=1&er=1&method=0&searchText=transcriptid:38110358		XP_016708656.1		homoeolog2		https://www.cottongen.org/feature/Gossypium/hirsutum/polypeptide/Tx_JGIv1.1_Gohir.A05G357600.1.v1.1-protein	homoeolog 2		https://www.cottongen.org/feature/Gossypium/hirsutum/polypeptide/Tx_JGIv1.1_Gohir.A11G289500.1.v1.1-protein	homoeolog2	XP_016732714.1		homoeolog2	XP_016752877.1		homoeolog2
Gossypium raimondii		XP_012439465.1			XP_012443836.1			XP_012490942.1			XP_012459319.1			XP_012434586.1		copy1	XP_012440173.1			XP_012441049.1
Gossypium raimondii															https://bioinformatics.psb.ugent.be/plaza/versions/plaza_v4_dicots/genes/sequences/Gorai.002G047100	copy2_fract
Helianthus annuus	sunflower	OTG21795.1			XP_022028808.1			XP_021997377.1			XP_021982305.1				http://plants.ensembl.org/Helianthus_annuus/Gene/Summary?db=core;g=HannXRQ_Chr15g0492381;r=15:136670405-136674275;t=OTF96286;tl=U3PdjtshmzkgBq5b-18885913-652790029			http://plants.ensembl.org/Helianthus_annuus/Export/Output/Gene?db=core;flank3_display=0;flank5_display=0;g=HannXRQ_Chr15g0495541;output=fasta;r=15:161947672-161951802;strand=feature;t=OTF96564;tl=6gxDfwse4NKc5wD7-18882582-651356068;param=cdna;param=coding;param=peptide;param=utr5;param=utr3;param=exon;param=intron;genomic=unmasked;_format=Text		XP_021977747.1
Herrania umbratica		XP_021290548.1			XP_021287396.1			XP_021275081.1			XP_021299206.1			XP_021288689.1			XP_021301130.1			XP_021288612.1
Hevea brasiliensis	rubber tree	XP_021655095.1			XP_021647863.1			XP_021658031.1		copy1	XP_021686815.1			XP_021658217.1			XP_021671662.1			XP_021657615.1
Hevea brasiliensis	rubber tree							XP_021681552.1		copy2							XP_021671661.1
Hordeum vulgare	barley	AFP73610.1			AFP73611.1			BAJ86291.1						BAJ90978.1				https://bioinformatics.psb.ugent.be/plaza/versions/plaza_v4_monocots/genes/sequences/HVU0042G2378	copy1		https://bioinformatics.psb.ugent.be/plaza/versions/plaza_v4_monocots/genes/sequences/HVU0281G0025	partial
Hordeum vulgare																		https://bioinformatics.psb.ugent.be/plaza/versions/plaza_v4_monocots/genes/sequences/HVU0040G1207	one single gene annotated as two tandem duplicates
Hordeum vulgare																		https://bioinformatics.psb.ugent.be/plaza/versions/plaza_v4_monocots/genes/sequences/HVU0040G2044
Ipomoea nil	morning glory	XP_019173490.1			XP_019160966.1			XP_019188370.1			XP_019161505.1			XP_019194549.1		copy1	XP_019192546.1			XP_019163869.1
Ipomoea nil														XP_019158956.1		copy2
Jatropha curcas	bubble bush	XP_012070017.1			XP_012070855.1			XP_012084506.1			XP_012081222.2			XP_012077763.1			XP_012090736.1			XP_012080169.1
Juglans regia	common walnut	XP_018819253.1			XP_018811780.1			XP_018837449.1			XP_018842393.1			XP_018813156.1		copy1	XP_018828319.1			XP_018831085.1
Juglans regia														XP_018848739.1		copy2
Kalanchoe laxiflora	Milky Widow's Thrill		https://phytozome.jgi.doe.gov/pz/portal.html#!gene?search=1&crown=1&detail=1&method=0&searchText=transcriptid:32566639			https://phytozome.jgi.doe.gov/pz/portal.html#!gene?search=1&detail=1&method=0&searchText=transcriptid:32535502	copy 1		https://phytozome.jgi.doe.gov/pz/portal.html#!gene?method=0&crown=1&search=1&detail=1&searchText=transcriptid:32581227	copy1		https://phytozome.jgi.doe.gov/pz/portal.html#!gene?method=0&crown=1&search=1&detail=1&searchText=transcriptid:32562027	copy1		https://phytozome.jgi.doe.gov/pz/portal.html#!gene?method=0&crown=1&search=1&detail=1&searchText=transcriptid:32592064	copy1		https://phytozome.jgi.doe.gov/pz/portal.html#!gene?search=1&detail=1&crown&method=0&searchText=transcriptid:32536292	copy1		https://phytozome.jgi.doe.gov/pz/portal.html#!gene?search=1&crown=1&detail=1&method=0&searchText=transcriptid:32576749	copy1; partial
Kalanchoe laxiflora						https://phytozome.jgi.doe.gov/pz/portal.html#!gene?search=1&detail=1&method=0&searchText=transcriptid:32549771	copy2		https://phytozome.jgi.doe.gov/pz/portal.html#!gene?method=0&crown=1&search=1&detail=1&searchText=transcriptid:32589449	copy2		https://phytozome.jgi.doe.gov/pz/portal.html#!gene?method=0&crown=1&search=1&detail=1&searchText=transcriptid:32575618	copy2		https://phytozome.jgi.doe.gov/pz/portal.html#!gene?method=0&crown=1&search=1&detail=1&searchText=transcriptid:32562429	copy2		https://phytozome.jgi.doe.gov/pz/portal.html#!gene?search=1&detail=1&crown&method=0&searchText=transcriptid:32557757	copy2		https://phytozome.jgi.doe.gov/pz/portal.html#!gene?search=1&crown=1&detail=1&method=0&searchText=transcriptid:32534303	copy2; partial
Kalanchoe laxiflora															https://phytozome.jgi.doe.gov/pz/portal.html#!gene?method=0&crown=1&search=1&detail=1&searchText=transcriptid:32540719	copy3
Kalanchoe laxiflora															https://phytozome.jgi.doe.gov/pz/portal.html#!gene?method=0&crown=1&search=1&detail=1&searchText=transcriptid:32563050	copy4_fract
Kalanchoe laxiflora															https://phytozome.jgi.doe.gov/pz/portal.html#!gene?method=0&crown=1&search=1&detail=1&searchText=transcriptid:32574227	copy5
Lactuca sativa	lettuce		https://phytozome.jgi.doe.gov/pz/portal.html#!gene?search=1&crown=1&detail=1&er=1&method=0&searchText=transcriptid:38917883		XP_023740094.1			XP_023769740.1			XP_023735163.1			XP_023765482.1				https://phytozome.jgi.doe.gov/pz/portal.html#!gene?method=0&crown=1&search=1&detail=1&searchText=transcriptid:38925105&er=1		XP_023764944.1
Linum usitatissimum	flax		https://phytozome.jgi.doe.gov/pz/portal.html#!gene?search=1&crown=1&detail=1&method=0&searchText=transcriptid:23176466			https://phytozome.jgi.doe.gov/pz/portal.html#!gene?search=1&detail=1&method=0&searchText=transcriptid:23159105	one single gene annotated as two tandem duplicates		https://phytozome.jgi.doe.gov/pz/portal.html#!gene?search=1&detail=1&crown&method=0&searchText=transcriptid:23167538	copy1		https://phytozome.jgi.doe.gov/pz/portal.html#!gene?method=0&crown=1&search=1&detail=1&searchText=transcriptid:23170897	copy1		https://phytozome.jgi.doe.gov/pz/portal.html#!gene?search=1&detail=1&method=3127&searchText=transcriptid:23155694			https://phytozome.jgi.doe.gov/pz/portal.html#!gene?method=0&crown=1&search=1&detail=1&searchText=transcriptid:23150570	copy1		https://phytozome.jgi.doe.gov/pz/portal.html#!gene?search=1&detail=1&crown&method=0&searchText=transcriptid:23157268
Linum usitatissimum	flax		https://phytozome.jgi.doe.gov/pz/portal.html#!gene?search=1&crown=1&detail=1&method=0&searchText=transcriptid:23177215			https://phytozome.jgi.doe.gov/pz/portal.html#!gene?search=1&detail=1&method=0&searchText=transcriptid:23159095			https://phytozome.jgi.doe.gov/pz/portal.html#!gene?method=0&crown=1&search=1&detail=1&searchText=transcriptid:23168217	copy2		https://phytozome.jgi.doe.gov/pz/portal.html#!gene?method=0&crown=1&search=1&detail=1&searchText=transcriptid:23161261	copy2					https://phytozome.jgi.doe.gov/pz/portal.html#!gene?method=0&crown=1&search=1&detail=1&searchText=transcriptid:23152837	copy2			on scaffold1060
Lotus japonicus			http://bioinformatics.psb.ugent.be/plaza/versions/plaza_v3_dicots/genes/view/LJ2G034300												http://www.kazusa.or.jp/lotus/blast.html
Macleaya cordata	plume poppy	OVA05906.1															OVA09475.1			OVA06540.1
Malus domestica	apple tree	XP_008345359.1				https://bioinformatics.psb.ugent.be/plaza/versions/plaza_v4_dicots/genes/index_reduced/gf-sp/on/ORTHO04D006373/mdo	one single gene annotated as two tandem duplicates		https://bioinformatics.psb.ugent.be/plaza/versions/plaza_v4_dicots/genes/sequences/MDO.mRNA.g.6818.1	partial	XP_017181270.1				https://phytozome.jgi.doe.gov/pz/portal.html#!gene?search=1&detail=1&method=3124&searchText=transcriptid:22678518	copy1	XP_017183710.1			XP_008361529.1
Malus domestica	apple tree	XP_008345359.1													https://phytozome.jgi.doe.gov/pz/portal.html#!gene?search=1&detail=1&method=3124&searchText=transcriptid:22675334	copy2
Manihot esculenta	cassava	OAY60056.1			XP_021607888.1			XP_021632465.1			XP_021599617.1			XP_021594277.1		copy1	XP_021615356.1			XP_021603751.1
Manihot esculenta															https://bioinformatics.psb.ugent.be/plaza/versions/plaza_v4_dicots/genes/sequences/Manes.03G079300	copy2
Medicago truncatula		XP_003611337.2			XP_003617575.2			XP_003624243.2			XP_013449303.1				https://phytozome.jgi.doe.gov/pz/portal.html#!gene?method=0&crown=1&search=1&detail=1&searchText=transcriptid:31074569			https://phytozome.jgi.doe.gov/pz/portal.html#!gene?method=0&crown=1&search=1&detail=1&searchText=transcriptid:31104572			https://bioinformatics.psb.ugent.be/plaza/versions/plaza_v4_dicots/genes/sequences/Medtr2g010410	copy1
Medicago truncatula																					https://bioinformatics.psb.ugent.be/plaza/versions/plaza_v4_dicots/genes/sequences/Medtr2g451120	copy2; partial
Mimulus guttatus	monkeyflower		https://phytozome.jgi.doe.gov/pz/portal.html#!gene?search=1&crown=1&detail=1&method=0&searchText=transcriptid:28938773			https://phytozome.jgi.doe.gov/pz/portal.html#!gene?search=1&detail=1&method=0&searchText=transcriptid:28950014			https://phytozome.jgi.doe.gov/pz/portal.html#!gene?method=0&crown=1&search=1&detail=1&searchText=transcriptid:28926729			https://phytozome.jgi.doe.gov/pz/portal.html#!gene?method=0&crown=1&search=1&detail=1&searchText=transcriptid:28934265			https://phytozome.jgi.doe.gov/pz/portal.html#!gene?method=0&crown=1&search=1&detail=1&searchText=transcriptid:28952626			https://phytozome.jgi.doe.gov/pz/portal.html#!gene?search=1&detail=1&crown&method=0&searchText=transcriptid:28933154			https://phytozome.jgi.doe.gov/pz/portal.html#!gene?method=0&crown=1&search=1&detail=1&searchText=transcriptid:28944190
Momordica charantia	bitter melon	XP_022154824.1			XP_022151299.1						XP_022134426.1			XP_022142833.1			XP_022155768.1			XP_022152444.1
Musa acuminata	banana	XP_009411922.1		tandem duplicate	XP_018683409.1			XP_009415625.1			XP_009406903.2				https://phytozome.jgi.doe.gov/pz/portal.html#!gene?method=0&crown=1&search=1&detail=1&searchText=transcriptid:32304361	copy1	XP_009403848.1			XP_018683082.1
Musa acuminata	banana	XP_009411922.1		tandem duplicate											https://phytozome.jgi.doe.gov/pz/portal.html#!gene?method=0&crown=1&search=1&detail=1&searchText=transcriptid:32301790	copy2
Nelumbo nucifera	sacred lotus	XP_010258855.1			XP_010244492.1			XP_010277800.1			XP_010251159.1			XP_019055147.1			XP_010273090.1			XP_010249949.1
Nicotiana sylvestris					XP_009803940.1			XP_009760587.1			XP_009797284.1			XP_009760825.1			XP_009780304.1				https://solgenomics.net/tools/blast/match/show?format=fasta_text&blast_db_id=242&id=mRNA_51957_cds
Nicotiana tabaccum					XP_016481727.1		homoeologue 1	XP_016452948.1		homoeolog1	XP_016434855.1		homoeolog1	XP_016458011.1		copy1	XP_016458120.1		homoeolog1		https://solgenomics.net/tools/blast/match/show?format=fasta_text&blast_db_id=230&id=mRNA_68141	homoeolog1
Nicotiana tabaccum					XP_016437796.1			XP_016443138.1		homoeolog2	XP_016474744.1		homoeolog2	XP_016438544.1		copy2; homoeolog2		https://solgenomics.net/tools/blast/match/show?format=fasta_text&blast_db_id=234&id=mRNA_14400_cds	homoeolog2		https://solgenomics.net/tools/blast/match/show?format=fasta_text&blast_db_id=230&id=mRNA_108806	homoeolog2
														XP_016510009.1		copy2; homoeolog1
Nicotiana tomentosiformis					XP_009608753.1			XP_009629355.1			XP_009631035.1			XP_009615193.1		copy1	XP_009590945.1				https://solgenomics.net/tools/blast/match/show?format=fasta_text&blast_db_id=246&id=mRNA_48393_cds
Nicotiana tomentosiformis														XP_009615569.1		copy2
Olea euroapea					XP_022879984.1			XP_022891738.1			XP_022843539.1			XP_022869926.1		copy1				XP_022886859.1
Olea euroapea														XP_022878651.1		copy2
Oryza sativa indica	asian rice		http://bioinformatics.psb.ugent.be/plaza/versions/plaza_v3_monocots/genes/view/OSINDICA_07G23690		EEC79464.1				https://bioinformatics.psb.ugent.be/plaza/versions/plaza_v3_monocots/genes/view/OSINDICA_01G63320						https://bioinformatics.psb.ugent.be/plaza/versions/plaza_v4_monocots/genes/sequences/OsR498G0203284600.01		EEC73682.1
Oryza sativa japonica	asian rice	XP_015645440.1	http://bioinformatics.psb.ugent.be/plaza/versions/plaza_v3_dicots/genes/view/OS07G30240		XP_015639362.1			XP_015621103.2			B6DMK2.1			XP_015623603.1			XP_025878519.1			XP_015640256.1
Panicum hallii	Hall's panicgrass		https://phytozome.jgi.doe.gov/pz/portal.html#!gene?search=1&crown=1&detail=1&method=0&searchText=transcriptid:32489842		XP_025808386.1			XP_025818778.1			XP_025799041.1			XP_025812028.1			PUZ76784.1			XP_025822861.1
Phalaenopsis equestris		XP_020585216.1			XP_020590796.1			XP_020587210.1			XP_020576366.1			XP_020587807.1			XP_020571345.1			XP_020597150.1
Phoenix dactylifera	date palm	XP_008796122.1						XP_026660074.1			XP_008785008.1			XP_008794146.1			XP_026661806.1
Populus trichocarpa	poplar	PNT54745.1	http://bioinformatics.psb.ugent.be/plaza/versions/plaza_v3_dicots/genes/view/PT01G15620		XP_024467352.1			XP_002320560.3			XP_024461865.1				https://bioinformatics.psb.ugent.be/plaza/versions/plaza_v4_dicots/genes/view/Potri.011G104500	copy1	XP_002318221.3			XP_002298911.2
Populus trichocarpa	poplar		http://bioinformatics.psb.ugent.be/plaza/versions/plaza_v3_dicots/genes/view/PT03G07860	fractionated	XP_024467350.1										https://bioinformatics.psb.ugent.be/plaza/versions/plaza_v4_dicots/genes/view/Potri.001G383900	copy2
Populus trichocarpa															https://bioinformatics.psb.ugent.be/plaza/versions/plaza_v4_dicots/genes/view/Potri.T085400	copy3
Populus trichocarpa															https://bioinformatics.psb.ugent.be/plaza/versions/plaza_v4_dicots/genes/view/Potri.T086001	copy4
Prunus persica	peach tree	XP_007210902.1			ONI13345.1			XP_020426311.1			XP_020414764.1			XP_020418633.1			XP_020411980.1			XP_007199964.2
Pyrus x bretschneideri	pear	XP_009334525.1						XP_009358939.1			XP_009334110.1			XP_009376732.1			XP_018506225.1			XP_018505228.1
Raphanus sativus	radish	XP_018447151.1			XP_018488961.1			XP_018483438.1			XP_018441293.1			XP_018438292.1		copy1	XP_018473506.1			XP_018435329.1
Raphanus sativus														XP_018492078.1		copy2
Ricinus communis	castor bean	XP_015581765.1						XP_015579697.1			XP_025014125.1			XP_015582676.1			XP_002510793.2			XP_002525512.1
Rosa chinensis	rose							XP_024162809.1			XP_024179711.1			XP_024199089.1			XP_024165091.1
Salix purpurea	purple willow		https://phytozome.jgi.doe.gov/pz/portal.html#!gene?search=1&crown=1&detail=1&method=0&searchText=transcriptid:31422618			https://phytozome.jgi.doe.gov/pz/portal.html#!gene?search=1&detail=1&method=0&searchText=transcriptid:31395597			https://phytozome.jgi.doe.gov/pz/portal.html#!gene?method=0&crown=1&search=1&detail=1&searchText=transcriptid:31443780			https://phytozome.jgi.doe.gov/pz/portal.html#!gene?method=0&crown=1&search=1&detail=1&searchText=transcriptid:31436603			https://phytozome.jgi.doe.gov/pz/portal.html#!gene?method=0&crown=1&search=1&detail=1&searchText=transcriptid:31395891	copy1		https://phytozome.jgi.doe.gov/pz/portal.html#!gene?method=0&crown=1&search=1&detail=1&searchText=transcriptid:31441477			https://phytozome.jgi.doe.gov/pz/portal.html#!gene?method=0&crown=1&search=1&detail=1&searchText=transcriptid:31439695
Salix purpurea															https://phytozome.jgi.doe.gov/pz/portal.html#!gene?method=0&crown=1&search=1&detail=1&searchText=transcriptid:31439066	copy2
Salix purpurea															https://phytozome.jgi.doe.gov/pz/portal.html#!gene?method=0&crown=1&search=1&detail=1&searchText=transcriptid:31443262	copy3_fract
Sesamum indicum	sesame	XP_011081405.1			XP_020554167.1			XP_011080558.1			XP_020552576.1			XP_011082801.1		copy1	XP_020549156.1			XP_011095473.2
Sesamum indicum														XP_020554400.1		copy2
setaria italica	Foxtail millet	KQL25810.1			XP_012699775.1			XP_004970858.1			XP_004953114.1			XP_004965588.1			XP_012699732.2			XP_022680707.1
Setaria viridis	green foxtail		https://phytozome.jgi.doe.gov/pz/portal.html#!gene?search=1&crown=1&detail=1&method=0&searchText=transcriptid:32637916			https://phytozome.jgi.doe.gov/pz/portal.html#!gene?search=1&detail=1&method=0&searchText=transcriptid:32679624			https://phytozome.jgi.doe.gov/pz/portal.html#!gene?method=0&crown=1&search=1&detail=1&searchText=transcriptid:32670959			https://phytozome.jgi.doe.gov/pz/portal.html#!gene?method=0&crown=1&search=1&detail=1&searchText=transcriptid:32665526			https://phytozome.jgi.doe.gov/pz/portal.html#!gene?method=0&crown=1&search=1&detail=1&searchText=transcriptid:32649272			https://phytozome.jgi.doe.gov/pz/portal.html#!gene?method=0&crown=1&search=1&detail=1&searchText=transcriptid:32665935			https://phytozome.jgi.doe.gov/pz/portal.html#!gene?method=0&crown=1&search=1&detail=1&searchText=transcriptid:32676995
Solanum lycopersicum	tomato	XP_004244563.1			XP_004248554.1			XP_010326219.1			XP_010317295.1			XP_010324723.1			XP_025886186.1			XP_004242258.1
Solanum tuberosum	potato	XP_006358345.1			XP_006338892.1			XP_006350431.2			XP_015163553.1			XP_006351079.1				https://solgenomics.net/tools/blast/match/show?format=fasta_text&blast_db_id=209&id=Sotub03g014350.1.1		XP_006356567.1
Sorghum bicolor	sorghum		https://phytozome.jgi.doe.gov/pz/portal.html#!gene?search=1&crown=1&detail=1&method=0&searchText=transcriptid:37953771		XP_021303611.1			XP_021313629.1			XP_021313850.1				https://bioinformatics.psb.ugent.be/plaza/versions/plaza_v4_monocots/genes/sequences/Sobic.010G164300	copy1	XP_021316110.1			XP_002441608.2		copy1
Sorghum bicolor															https://bioinformatics.psb.ugent.be/plaza/versions/plaza_v4_monocots/genes/sequences/Sobic.004G101500	copy2_fract				XP_002438019.2		copy2
Spinacia oleracea	spinach	XP_021855422.1			XP_021852728.1			XP_021842463.1			XP_021862750.1			XP_021842464.1			XP_021842371.1			XP_021856907.1
Spirodela polyrhiza	Common duckmeat		https://phytozome.jgi.doe.gov/pz/portal.html#!gene?search=1&crown=1&detail=1&method=0&searchText=transcriptid:31522044			https://phytozome.jgi.doe.gov/pz/portal.html#!gene?search=1&detail=1&method=0&searchText=transcriptid:31508282			https://phytozome.jgi.doe.gov/pz/portal.html#!gene?method=0&crown=1&search=1&detail=1&searchText=transcriptid:31503633			https://phytozome.jgi.doe.gov/pz/portal.html#!gene?method=0&crown=1&search=1&detail=1&searchText=transcriptid:31515753			https://phytozome.jgi.doe.gov/pz/portal.html#!gene?method=0&crown=1&search=1&detail=1&searchText=transcriptid:31511058			https://bioinformatics.psb.ugent.be/plaza/versions/plaza_v4_monocots/genes/sequences/Spipo1G0033600			https://bioinformatics.psb.ugent.be/plaza/versions/plaza_v4_monocots/genes/sequences/Spipo21G0008400
Theobroma cacao	cacao	EOY24295.1			EOY12305.1			XP_007049536.2			XP_017974121.1			XP_017980394.1			XP_017972859.1			XP_007019902.1
Triticum aestivum	bread wheat					http://plants.ensembl.org/Triticum_aestivum/Transcript/ProteinSummary?db=core;g=TraesCS1A02G315900;r=1A:508133863-508153676;t=TraesCS1A02G315900.1	homoeologue 1		http://plants.ensembl.org/Triticum_aestivum/Transcript/ProteinSummary?db=core;g=TraesCS3A02G401700;r=1A:13569534-13575431;t=TraesCS3A02G401700.1;tl=06FrDdUpb0z7ktY5-18872686-647301949	homoeologue 1		http://plants.ensembl.org/Triticum_aestivum/Gene/Summary?db=core;g=TraesCS4A02G136200;r=4A:190189013-190198302;t=TraesCS4A02G136200.1;tl=5IaG85OsRRLrPdIp-18876764-648654748	homoeologue 1		https://phytozome.jgi.doe.gov/pz/portal.html#!gene?method=0&crown=1&search=1&detail=1&searchText=transcriptid:31750130&er=1	homoeolog1		https://bioinformatics.psb.ugent.be/plaza/versions/plaza_v4_monocots/genes/sequences/TAE14686G004	copy1; homoeolog1		https://bioinformatics.psb.ugent.be/plaza/versions/plaza_v4_monocots/genes/sequences/TAE56814G002	homoeolog1
Triticum aestivum	bread wheat					http://plants.ensembl.org/Triticum_aestivum/Gene/Summary?g=TraesCS1B02G328200;r=1B:554985582-554995000;t=TraesCS1B02G328200.1	homoeologue 2		http://plants.ensembl.org/Triticum_aestivum/Transcript/ProteinSummary?db=core;g=TraesCS3B02G434600;r=1A:13569534-13575431;t=TraesCS3B02G434600.2;tl=06FrDdUpb0z7ktY5-18872686-647301938	homoeologue 2		http://plants.ensembl.org/Triticum_aestivum/Gene/Summary?db=core;g=TraesCS4B02G168700;r=4B:368842765-368851481;t=TraesCS4B02G168700.1;tl=5IaG85OsRRLrPdIp-18876764-648654644	homoeologue 2		https://phytozome.jgi.doe.gov/pz/portal.html#!gene?method=0&crown=1&search=1&detail=1&searchText=transcriptid:32013370&er=1	homoeolog2		https://bioinformatics.psb.ugent.be/plaza/versions/plaza_v4_monocots/genes/sequences/TAE55792G002	copy1; homoeolog2		https://bioinformatics.psb.ugent.be/plaza/versions/plaza_v4_monocots/genes/sequences/TAE24342G002	homoeolog2
Triticum aestivum	bread wheat					http://plants.ensembl.org/Triticum_aestivum/Gene/Summary?g=TraesCS1D02G316200;r=1D:411557837-411577180;t=TraesCS1D02G316200.1	homoeologue 3		http://plants.ensembl.org/Triticum_aestivum/Transcript/ProteinSummary?db=core;g=TraesCS3D02G396500;r=1A:13569534-13575431;t=TraesCS3D02G396500.1;tl=06FrDdUpb0z7ktY5-18872686-647301946	homoeologue 3		http://plants.ensembl.org/Triticum_aestivum/Gene/Summary?db=core;g=TraesCS4D02G171000;r=4D:297776811-297787458;t=TraesCS4D02G171000.1;tl=5IaG85OsRRLrPdIp-18876764-648654685	homoeologue 3		https://phytozome.jgi.doe.gov/pz/portal.html#!gene?method=0&crown=1&search=1&detail=1&searchText=transcriptid:31915543&er=1	homoeolog3		https://bioinformatics.psb.ugent.be/plaza/versions/plaza_v4_monocots/genes/sequences/TAE45331G002	copy1; homoeolog3	SPT16088.1	https://bioinformatics.psb.ugent.be/plaza/versions/plaza_v4_monocots/genes/sequences/TAE07176G002	homoeolog3
Triticum aestivum	bread wheat								http://plants.ensembl.org/Triticum_aestivum/Transcript/ProteinSummary?db=core;g=TraesCS5B02G255100;r=1A:13569534-13575431;t=TraesCS5B02G255100.1;tl=06FrDdUpb0z7ktY5-18872686-647301932	additionnal copy on 5B(Ph1)								https://bioinformatics.psb.ugent.be/plaza/versions/plaza_v4_monocots/genes/sequences/TAE37451G001	copy2; homoeolog1
Triticum aestivum																		https://bioinformatics.psb.ugent.be/plaza/versions/plaza_v4_monocots/genes/sequences/TAE57596G002	copy2; homoeolog2
Triticum aestivum																		https://bioinformatics.psb.ugent.be/plaza/versions/plaza_v4_monocots/genes/sequences/TAE07528G002	copy2; homoeolog3
Vitis vinifera								XP_010645307.2			XP_010660884.1			XP_019072477.1			XP_010662770.1			XP_002271557.1
Zea mays	maize	APZ84449.1			ONM63283.1			NP_001183831.1			XP_020407051.1			XP_008643828.1		copy1	AQK73068.1			XP_008656100.2
Zea mays															https://bioinformatics.psb.ugent.be/plaza/versions/plaza_v4_monocots/genes/view/Zm00001d008797	copy2
Ziziphus jujuba	Common Jujube	XP_015896598.1			XP_015899718.1			XP_024925873.1			XP_024928598.1			XP_015899255.1			XP_024927476.1			XP_015888483.1
Zostera marina	eelgrass	KMZ57700.1				https://phytozome.jgi.doe.gov/pz/portal.html#!gene?search=1&detail=1&method=0&searchText=transcriptid:33170024			https://phytozome.jgi.doe.gov/pz/portal.html#!gene?method=0&crown=1&search=1&detail=1&searchText=transcriptid:33167012			https://phytozome.jgi.doe.gov/pz/portal.html#!gene?method=0&crown=1&search=1&detail=1&searchText=transcriptid:33170188			https://phytozome.jgi.doe.gov/pz/portal.html#!gene?method=0&crown=1&search=1&detail=1&searchText=transcriptid:33172388			https://bioinformatics.psb.ugent.be/plaza/versions/plaza_v4_monocots/genes/sequences/Zosma264g00050			https://phytozome.jgi.doe.gov/pz/portal.html#!gene?method=0&crown=1&search=1&detail=1&searchText=transcriptid:33185043
outgroups
Cyanidioschyzon merolae			http://plants.ensembl.org/Cyanidioschyzon_merolae/Transcript/Sequence_Protein?db=core;g=CMK199C;r=11:547550-550294;t=CMK199CT					no hit
Galdieria sulphuraria			http://plants.ensembl.org/Galdieria_sulphuraria/Transcript/Sequence_Protein?db=core;g=Gasu_57130;r=scaf_60:70601-75041;t=EME26709					no hit
Chlamydomonas reinhardtii			http://bioinformatics.psb.ugent.be/plaza/versions/plaza_v3_dicots/genes/view/CR16G00840			https://phytozome.jgi.doe.gov/pz/portal.html#!gene?search=1&detail=1&method=0&searchText=transcriptid:30782851			http://plants.ensembl.org/Chlamydomonas_reinhardtii/Transcript/Summary?db=core;g=CHLRE_08g358700v5;r=8:468699-479313;t=PNW79579;tl=2MTmcP2A9i2B9KoN-18875299-648295311			https://phytozome.jgi.doe.gov/pz/portal.html#!gene?method=0&crown=1&search=1&detail=1&searchText=transcriptid:30790222
Chondrus crispus			http://plants.ensembl.org/Chondrus_crispus/Transcript/Sequence_Protein?db=core;g=CHC_T00008573001;r=HG002195:34740-37806;t=CDF40516
Selaginella moellendorffi			http://plants.ensembl.org/Selaginella_moellendorffii/Transcript/Sequence_Protein?db=core;g=SELMODRAFT_115028;r=GL377615:864082-867676;t=EFJ17259		XP_024542461.1			XP_024540453.1			XP_024544972.1			XP_024542596.1			XP_002962011.1			EFJ30837.1
Selaginella moellendorffi			http://plants.ensembl.org/Selaginella_moellendorffii/Transcript/Sequence_Protein?db=core;g=SELMODRAFT_88599;r=GL377574:489231-492826;t=EFJ30915																	EFJ25458.1
Physcomitrella patens		XP_001777754.1			XP_024356911.1			XP_024400965.1			XP_024376303.1			XP_024382540.1			XP_024392174.1		copy1	XP_024366848.1
Physcomitrella patens								PNR59206.1									XP_024358874.1
Sphagnum fallax			https://phytozome.jgi.doe.gov/pz/portal.html#!gene?search=1&crown=1&detail=1&method=0&searchText=transcriptid:32620337			https://phytozome.jgi.doe.gov/pz/portal.html#!gene?search=1&detail=1&method=0&searchText=transcriptid:32628599			https://phytozome.jgi.doe.gov/pz/portal.html#!gene?method=0&crown=1&search=1&detail=1&searchText=transcriptid:32628127			https://phytozome.jgi.doe.gov/pz/portal.html#!gene?method=0&crown=1&search=1&detail=1&searchText=transcriptid:32611248			https://phytozome.jgi.doe.gov/pz/portal.html#!gene?method=0&crown=1&search=1&detail=1&searchText=transcriptid:32609028						https://phytozome.jgi.doe.gov/pz/portal.html#!gene?method=0&crown=1&search=1&detail=1&searchText=transcriptid:32617713

## Sheet: fungi _ MSH4
Species	NCBI Reference Sequence	other source
Agaricus bisporus		estExt_fgenesh2_pm.C_100111
Ajellomyces dermatitidis		F2TIP8
Allomyces macrogynus	KNE71791	http://fungi.ensembl.org/Allomyces_macrogynus_atcc_38327/Transcript/ProteinSummary?db=core;g=AMAG_16098;r=supercont3.47:254149-257748;t=KNE71791;tl=5sNtdTv0Vl7GEZe0-18523558-450668881
Alternaria alternata	XP_018386533.1
Amanita thiersii		e_gw1.104.14.1
Arthrobotrys oligospora		G1X7G6
Ascoidea rubescens	XP_020048208.1
Aspergillus glaucus	XP_022403503.1
Aureobasidium subglaciale	XP_013346404.1
Batrachochytrium dendrobatidis	OAJ39063.1
Baudoinia panamericana	XP_007681481.1
Bipolaris oryzae	XP_007691950.1
Blastocladiella britannica		CE137577_1207 (JGI MycoCosm)
Botrytis cinerea	XP_024546274.1
Candida albicans	XP_718245.2
Candida orthopsilosis	XP_003865918.1
Candida_arabinofermentans	ODV88025.1
Catenaria anguillulae	ORZ32677.1
Cercospora beticola	XP_023450075.1
Cladonia grayi		CLAGR_009239-RA
Colletotrichum orchidophilum	XP_022475615.1
Coprinopsis cinerea		CC1G_13616T0
Cryptococcus neoformans		CNAG_05201T0
Cyphellophora europaea	XP_008719429.1
Dactylellina haptotyla		S8BYD4_DACHA
Diplocarpon rosae	PBP25854.1
Diplocarpon rosae	PBP17310.1
Eremothecium cymbalariae	XP_003647962.1
Fusarium graminearum	XP_011324276.1
Glarea lozoyensis	XP_008083213.1
Hanseniaspora osmophila	OEJ85393.1
Hortaea werneckii	OTA24137.1
Hortaea werneckii	OTA35336.1
Hyphopichia burtonii	XP_020076843.1
Kazachstania africana	XP_003956462.1
Kazachstania naganishii	XP_022465397.1
Kluyveromyces dobzhanskii	CDO95828.1
Kluyveromyces lactis	XP_455582.1
Kluyveromyces marxianus	XP_022674546.1
Lichtheimia corymbifera		LCOR_06315.1
Lobosporangium transversale	XP_021882207.1
Lodderomyces elongisporus	XP_001527607.1
Marssonina brunnea	XP_007292754.1
Melampsora larici-populina		Mellp1.fgenesh2_pg.18_64
Meliniomyces bicolor	XP_007780362.1
Moesziomyces aphidis		PaG_04253T0
Mortierella elongata	KFH69849.1
Mucor circinelloides		Mucci1.e_gw1.7.630.1
Naumovozyma castellii	XP_003675758.1
Naumovozyma dairenensis	XP_003671356.2
Neolecta irregularis		A0A1U7LMA1
Neurospora crassa	XP_001728471.2
Neurospora tetrasperma	EGZ76821.1
Oidiodendron maius	KIN03945.1
Pestalotiopsis fici	XP_007827801.1
Phanerochaete chrysosporium		estExt_fgenesh1_pm.C_140133
Phialocephala scopiformis	XP_018076977.1
Phycomyces blakesleeanus		Phybl1.fgeneshPB_pg.10__243
Protomyces lactucaedebilis		estExt_fgenesh1_pm.C_90028
Pseudocercospora fijiensis	XP_007929281.1
Pseudogymnoascus verrucosus	XP_018132570.1
Pseudozyma antarctica		PANT_1d00006
Puccinia graminis		PGTG_03119T0
Pycnoporus cinnabarinus		scf184920.g20
Pyronema omphalodes		U4KXX1
Ramularia collo-cygni	XP_023625185.1
Rhizopus delemar		RO3G_00984
Rhizopus delemar		RO3G_00985
Saccharomyces bayanus	AACA01000011.1
Saccharomyces boulardii		KQC44160
Saccharomyces cerevisiae	NP_116652.1
Saccharomyces enbayanus		KOG99815
Saccharomyces eubayanus	XP_018222533.1
Saccharomyces kudriavzevii
Saccharomyces mikatae	AABZ01000312.1
Saitoella complicata		A0A0E9NCE7
Sclerotinia borealis	ESZ98411.1
Sclerotinia sclerotiorum	APA06952.1
Sordaria macrospora	XP_003352637.1
Sphaerulina musiva	XP_016758040.1
Sporisorium reilianum		sr16803m.01
Tetrapisispora blattae	XP_004181806.1
Tetrapisispora phaffii	XP_003685140.1
Tilletiaria anomala		fgenesh1_kg.62_#_11_#_Locus2106v1rpkm77.61
Torulaspora delbrueckii	XP_003680201.1
Trichosporon chiarellii		CE23287_18118
Tuber aestivum		A0A292Q6H3
Tuber melanosporum		D5GKH6
Urocystis primulicola		gm4.4835_g
Ustilago maydis		UMAG_12336521
Vanderwaltozyma polyspora	XP_001645356.1
Verruconis gallopava	XP_016211195.1
Wickerhamomyces anomalus	XP_019041758.1
Wickerhamomyces ciferrii	XP_011271514.1
Xanthoria parietina		fgenesh1_pm.5_#_235
Zygosaccharomyces rouxii	GAV54848.1
Zygosaccharomyces rouxii	GAV49934.1
Zymoseptoria tritici	XP_003850619.1
outgroups
Rozella allomycis	EPZ31156.1
Conidiobolus thromboides		gm1.5089_g
Arabidopsis thaliana	NP_193469.2
Caenorhabditis elegans	NP_495451.1
Homo sapiens	NP_002431.2

## Sheet: animals _ MSH4
Species	common name	NCBI Reference Sequence	other reference
Alligator mississipiensis	Alligator	XP_019344642.1
Anas platyrhynchos	Duck		ENSAPLP00000014123
Anolis carolinensis	Anole Lizard		ENSACAP00000010816
Apis mellifera	European honey bee	XP_026299499.1
Astyanax mexicanus	Cave fish	XP_015462163.2
Bombyx mori	Domestic silkmoth	XP_021204461.1
Bos taurus	Cow		ENSBTAP00000024552
Branchiostoma floridae	Amphioxus	XP_019619725.1	fgenesh2_pg.scaffold_897000004
Canis familiaris	dog		ENSCAFP00000033551
Ciona savignyi	Transparent squirt	ENSCSAVP00000004950
Danio rerio	Zebra Fish	XP_009291531.1
Daphnia pulex	Waterflea	EFX81651.1
Ficedula albicollis	Flycatcher		ENSFALP00000001414
Gadus morhua	Athlantic cod		ENSGMOT00000018126.1
Gallus gallus	Chicken		ENSGALP00000018559
Gasterosteus aculeatus	Stickleback		ENSGACG00000007948
Homo sapiens	Human		ENSP00000263187
Latimeria chalumnae	Coelacanth	XP_014349280.1
Lepisosteus oculatus	Spotted gar	XP_015205696.1
Limulus polyphemus		XP_013777928.1
Mus musculus	Mouse		ENSMUSP00000005630
Myotis lucifugus	bat		ENSMLUP00000008419
Oncorhynchus mykiss	Rainbow trout	XP_021440560.1
Oncorhynchus mykiss	Rainbow trout		LOC110498353
Oreochromis niloticus	Tilapia	XP_005477028.1
Ornithorhynchus anatinus	Platypus		ENSOANP00000025217
Oryctolagus cuniculus	Rabit		ENSOCUP00000013962
Oryzias latipes	Medaka	XP_020569477.1
Pan troglodytes	Chimpanzee		ENSPTRP00000084312
Parasteatoda tepidariorum	Common House Spider
Pelodiscus sinensis	Chinesse shortshell turtle	XP_025044129.1
Poecilia formosa	Amazon molly	XP_008398407.1
Salmo salar	Atlantic salmon	XP_014066431
Salmo salar	Atlantic salmon		LOC106586026
Salvelinus alpinus	Arctic char	XP_023842423.1
Strongylocentrotus purpuratus	Purple sea urchin	XP_011662355.1
Takifugu rubripes	Fugu		ENSTRUG00000018083
Tetraodon nigroviridis	Tetraodon		ENSTNIT00000020746.1
Xenopus laevis	African clawed frog	XP_018112574
Xenopus tropicalis	Western clawed frog	XP_017949021.1
Xiphophorus maculatus	Platyfish	XP_014331698.1
