# Supplementary material for: Reducing MSH4 copy number prevents meiotic crossovers between non-homologous chromosomes in Brassica napus
Source: Nat Commun. 2019 May 29;10:2354. doi: 10.1038/s41467-019-10010-9 (PMC6541637; doi:10.1038/s41467-019-10010-9)
Supplement: Supplementary file 5 — Supplementary Data 2 [file 41467_2019_10010_MOESM5_ESM.xlsx]

## Sheet: Fig.1
Fig 1a: Number of species containing 1, 2, … or 5 complete copies of every ZMM
	1 copy	2 copies	3 copies	4 copies	5 copies	6 copies	total number of species
MSH4	75	4	1				80
MSH5	72	6	1				79
MER3	75	8	1				84
ZIP4	71	7		1			79
SHOC1	71	13				1	85
PTD	71	9	1				81
HEI10	62	15	6	2	2		87
Fig 1.b: Age of the complete copies
	<10 000	< 20 MYA	20-50 MYA	50-85 MYA	Unknown age	total	total (>10 000)
MSH4	5					5	0
MSH5	6	1				7	1
MER3	6	1			1	8	2
ZIP4	7	1			1	9	2
SHOC1	8	2	1	3	1	15	7
PTD	6	1			4	11	5
HEI10	5	1	3	3	6	18	13
Fig 1.c: ML tree based on MSH4 amino acid sequences - newick format
(((((((((((((Juglans_regia:0.04405,((((Momordica_charantia:0.03356,
Citrullus_lanatus:0.01447)0.73:0.00192,(Cucumis_sativus:0.01251,
Cucumis_melo:0.00677)0.95:0.01107)1:0.06442,Ziziphus_jujuba:0.06588)
0.002:0.00545,(((Pyrus_bretschneideri:0,Malus_domestica:0)0.98:0.02624,
Prunus_persica:0.01774)0.9:0.00837,Fragaria_vesca:0.04009)1:0.0322)0.18:0.00407)
0.85:0.00494,(Eucalyptus_grandis:0.1004,(((((Linum_usitatissimum_copy2:0.109,
Linum_usitatissimum_copy1:0.01344)1:0.08713,((((Jatropha_curcas:0.02772,
Populus_trichocarpa_fract:0.1708)0:0,(Hevea_brasiliensis:0.03492,
Manihot_esculenta:0.02729)0.86:0.00676)0.31:0.00503,Ricinus_communis:0.0423)
0.92:0.01158,(Salix_purpurea:0.03303,Populus_trichocarpa:0.01573)1:0.03909)
0.81:0.00822)0.39:0.00929,(((Arabidopsis_thaliana:0.00573,
Arabidopsis_lyrata:0.00803)0.95:0.01066,Capsella_rubella:0.01139)0.9:0.01025,
(((Brassica_oleracea:0,Brassica_napus_homoeo1:0.03343)0.88:0.00348,
(Brassica_napus_homoeo2:0.00675,(Brassica_rapa:0,Brassica_rapa_fract:0.1336)
0.88:0.00676)0.94:0.00667)0.86:0.00507,Raphanus.sativus:0.00684)0.99:0.02971)
1:0.1043)0.71:0.01074,((Herrania_umbratica:0.0106,Theobroma_cacao:0.01192)
0.99:0.023,((Gossypium_arboreum:0.00337,Gossypium_hirsutum_homoeo1:0.00844)
0.89:0.00464,(Gossypium_hirsutum_homoeo2:0.00228,Gossypium_raimondii:0.00132)
0.95:0.01057)1:0.04981)0.97:0.02131)0:0,((Citrus_sinensis:0,
Citrus_clementina:0.002)1:0.05432,Cephalotus_follicularis:0.04886)0.53:0.00602)
0.94:0.00869)0.72:0.0034)0.92:0.00748,(((Cajanus_cajan:0.01926,
(Glycine_max:0.01226,Glycine_max_fract:0.6593)0.79:0.0216)0.93:0.00814,
(Lotus_japonicus:0.03179,(Medicago_truncatula:0.02762,Cicer_arietinum:0.01439)
0.97:0.01456)0.92:0.00842)1:0.0623,Kalankoe_laxiflora:0.1075)0.91:0.0101)
0.95:0.01142,(((((Mimulus_guttatus:0.03965,Sesamum_indicum:0.02429)0.94:0.01467,
Genlisea_aurea:0.1295)0.99:0.03069,((Solanum_tuberosum:0.00898,
Solanum_lycopersicum:0.00972)1:0.05445,Ipomea_nil:0.06645)0.97:0.02313)
0.69:0.01158,((Coffea_canephora:0.0032,Coffea_arabica_homoeo1:0.00348)
0.31:0.00199,(Coffea_eugenioides:0,Coffea_arabica_homoeo2:0)0.93:0.00655)
1:0.05318)0.93:0.01158,(Daucus_carota:0.07823,((Cynara_cardunculus:0.01912,
Lactuca_sativa:0.05664)0.91:0.00925,Helianthus_annuus:0.02641)1:0.03476)
0.96:0.01848)0.95:0.01184)0.3:0.00463,((((Chenopodium_quinoa_homoeo1:0.0103,
Chenopodium_quinoa_homoeo2:0.00344)0.96:0.0116,Spinacia_oleracea:0.04493)
0.87:0.00999,Beta_vulgaris:0.03052)0.88:0.00961,
Amaranthus_hypochondriacus:0.03637)1:0.05896)0.86:0.00674,
((Macleaya_cordata:0.03717,Aquilegia_coerulea:0.07883)0.79:0.01234,
Nelumbo_nucifera:0.08783)0.88:0.01072)0.91:0.01014,
((((Phalaenopsis_equestris:0.04735,Dendrobium_catenatum:0.02747)1:0.09927,
Aaparagus_officinalis:0.07316)0.11:0.0061,((Ananas_comosus:0.03313,
(((Oryza_sativa_jap:0,Oryza_sativa_ind:0)1:0.05272,(((Setaria_viridis:0.00203,
Setaria_italica:0)1:0.02891,Panicum_hallii:0.01943)0.89:0.00654,(Zea_mays:0.173,
Sorghum_bicolor:0.03513)0.97:0.02735)0.92:0.01146)0.013:0.00563,
((((Triticum_aestivum_homoeo3_2D:0.152,(Hordeum_vulgare:0.01272,
Aegilops_tauschii:0.1601)0.67:0.0013)0.75:0.00194,Triticum_aestivum_homoeo2_2B:0)
0.85:0.00513,Triticum_aestivum_homoeo1_2A:0.00343)0.99:0.02326,
Brachipodium_distachyon:0.03133)0.94:0.0119)1:0.07929)0.98:0.0244,
((Elaeis_guineensis:0.0305,Phoenix_dactylifera:0.01818)0.98:0.02953,
Musa_acuminata:0.1206)0.76:0.00543)0.88:0.00877)0.99:0.03284,
(Spirodela_polyrhiza:0.1079,Zostera_marina:0.1711)0.027:0.01674)0.99:0.04384)
0.96:0.0411,Amborella_trichocarpa:0.1226)1:0.2145,
(Selaginella_moellendorffii_copy2:0.01717,
Selaginella_moellendorffii_copy1:0.00404)1:0.3741)0.89:0.07905,
Physcomitrella_patens:0.2522)0.97:0.2906,Chlamydomonas_reinhardtii:1.411)
0.84:0.2454,Saccharomyces_cerevisiae_S288C:1.564)0.94:0.1023,
(Chondrus_crispus:0.8721,(Galdieria_sulphuraria:0.8721,
Cyanidioschyzon_merolae:1.361)0.78:0.2259)0.94:0.1804);

## Sheet: Fig.2a
	A+A+C+C+					A1A1C1C1
	Total bivalents	Ring bivalents	Rod bivalents	Univalents	Chiasmata	Total bivalents	Ring bivalents	Rod bivalents	Univalents	Chiasmata
1	19	10	9	0	29	12	1	11	14	13
2	19	11	8	0	30	7	1	6	24	8
3	19	9	10	0	28	9	1	8	20	10
4	19	8	11	0	27	6	1	5	26	7
5	19	11	8	0	30	4	4	0	30	8
6	19	17	2	0	36	8	1	7	22	9
7	19	10	9	0	29	6	0	6	26	6
8	19	12	7	0	31	9	3	6	20	12
9	19	12	7	0	31	7	0	7	24	7
10	19	12	7	0	31	9	2	7	20	11
11	19	9	10	0	28	10	1	9	18	11
12	19	10	9	0	29	7	0	7	24	7
13	19	10	9	0	29	12	3	9	14	15
14	19	10	9	0	29	5	1	4	28	6
15	19	7	12	0	26	3	0	3	32	3
16	19	11	8	0	30	9	2	7	20	11
17	19	11	8	0	30	5	0	5	28	5
18	19	11	8	0	30	9	4	5	20	13
19	19	12	7	0	31	7	2	5	24	9
20	19	11	8	0	30	9	3	6	20	12
21	19	11	8	0	30	9	4	5	20	13
22	19	9	10	0	28	10	0	10	18	10
23	19	12	7	0	31	9	4	5	20	13
24	19	9	10	0	28	7	0	7	24	7
25	19	14	5	0	33	8	3	5	22	11
26	19	10	9	0	29	4	2	2	30	6
27	19	16	3	0	35	9	2	7	20	11
28	19	12	7	0	31	7	0	7	24	7
29	19					7	2	5	24	9
30	19					10	2	8	18	12
31	19					10	0	10	18	10
32	19					10	0	10	18	10
33	19					7	1	6	24	8
34	19					12	0	12	14	12
35	19					10	3	7	18	13
36	19					6	1	5	26	7
37	19					11	0	11	16	11
38	19					12	1	11	14	13
39	19					12	1	10	14	12
40	19					12	1	11	14	13
41	19					4	1	3	30	5
42	19					12	0	12	14	12
43	19					11	0	11	16	11
44	19					9	0	9	20	9
45	19					9	0	9	20	9
46	19					8	2	6	22	10
47	19					5	0	5	28	5
48	19					9	2	7	20	11
49	19					12	0	12	14	12
50	19					7	2	5	24	9
51	19					8	1	7	22	9
52	19					7	1	6	24	8
53	19					7	0	7	24	7
54	19					8	2	6	22	10
55	19					10	2	8	10	12
56						10	2	8	18	12
57						12	1	11	14	13
58						10	0	10	18	10
59						8	0	8	22	8
60						4	0	4	30	4
61						10	0	10	18	10
62						7	2	5	24	9
63						10	2	8	18	12
64						9	0	9	20	9
65						9	0	9	20	9
66						6	2	4	26	8
67						11	2	9	16	13
68						8	0	8	22	8
69						11	2	9	16	13
70						10	2	8	18	12
71						11	1	10	16	12
72						6	3	3	26	9
73						5	2	3	28	7
74						7	1	6	24	8
75						10	1	9	18	11
76						7	1	6	24	8
77						8	2	6	22	10
78						9	2	7	20	11
79						9	8	1	20	17
80						10	1	9	18	11
81						12	0	12	14	12
82						8	1	7	22	9
83						6	2	4	26	8
84						10	3	7	18	13
85						10	3	7	18	13
86						7	0	7	24	7
87						10	1	9	18	11
88						11	2	9	16	13
89						4	3	1	30	7
# of cells	55	28	28	28	28	89	89	89	89	89
mean # of foci	19	10.9643	8.03571	0	29.9643	8.49438	1.37079	7.11236	20.9213	9.85393
SD	0	2.13406	2.13406	0	2.13406	2.27698	1.35162	2.65192	4.69096	2.6179
					#NAME?

## Sheet: Fig.2b
HEI10 foci		MLH1 foci
		A+A+C+C+	A1A1C1C1	A1A1C2C2
Data provided for Fig.3		23	0	2
		28	0	1
		35	1	1
		31	0	0
		26	0	0
		26	0	3
		37	0	1
		28	0	2
		28	1	4
		31	1	2
		31	0	1
		30	0	0
		31	0	4
		41	1	3
		35	1	0
		30	1
		22	1
		27	1
		24	1
		31
		22
		26
		24
		34
		31
		26
		29
		26
		32
		34
		33
		33
		28
		34
		34
		26
		23
		26
		24
		30
		34
		45
		29
		31
		31
		30
		35
		25
	# of cells	48	19	15
	mean # of foci	29.7917	0.473684	1.6
	SD	4.78454	0.512989	1.40408

## Sheet: Fig,3
number of HEI10 foci per cell
cells	Tanto (WT)	A+A+C+C+	A1A1C+C+	A+A+C2C2	A+A+C1C1	A+A1C1C1	A1A1C1C1	A1A1C2C2
1	27	24	30	30	22	32	1	0
2	24	30	30	30	24	31	0	0
3	34	27	32	32	26	27	0	0
4	22	25	27	27	26	30	1	0
5	27	25	24	24	27	28	0	0
6	26	27	30	30	34	34	2	1
7	29	32	33	33	25	28	1	1
8	29	28	31	31	27	29	0	0
9	33	37	31	31	25	32	0	0
10	30	27	32	32	26	36	0	0
11	31	30	28	28	25	33	1	0
12	31	32	41	41	25	39	0	0
13	26	36	38	38	30	38	0	0
14	30	35	22	22	27	27	0	0
15	30	27	25	25	30	30	1	0
16	27	29	29	29	31	27	0	0
17	26	27	30	30	25	31	1	2
18	29	27	40	40	31	26	0	2
19	30	31	29	29	27	31	1	2
20	29	25	32	32	28	34	3	4
21	32	24	26	26	29	24	2	1
22	28	34	35	35	33	35	0	2
23	29	28	31	31	26	41	0	0
24	26	26	36	36	26	42	1	1
25	29	35	28	28	24	35	2	0
26	36	27	33	33	28	48	1	3
27	34	30	30	30	29	30	1	2
28	31	29	35	35	28	32	1	3
29	32	29	35	35	32	25	0	0
30	29	26	30	30	37	29	0	2
31	29	31	35	35	36	26	1	1
32	29	30	24	24	30	34	0	0
33	28	30	31	31	35	33	0	1
34	29	29	31	31	24	29	0	1
35	29	25	30	30	23	26	0	0
36	29	30	30	30	31	35	0	0
37	28	30	25	25	31	28	1
38	30	34	31	31	26	25	1
39	31	36	33	33	25	23	1
40	31	29	29	29	27	30
41	35	30	30	30	29	34
42	29	30	31	31	31	35
43	31	28	31	31	24	32
44	29	28	39	39	29	24
45	30	25	36	36	28	38
46	29	28	38	38	31	26
47	30	31	23	23	29	29
48		28	35	35	29	27
49		28	35	35	25	35
50		32	34	34	28	30
51		32	26	26	28	34
52		30	31	31	27	25
53		30	29	29	31
54		28	32	32	26
55			35	35	28
56			32	32	29
57			34	34	29
58			24	24	27
59			33	33	30
60			27	27	27
61			34	34	28
62			26	26	28
63			32	32	30
64			25	25	28
65			28	28	29
66			28	28	28
67				28	34
68				29	33
69				30	30
70				29	28
71				26	25
72				28	27
73				32	26
74				31	27
75				32	25
76				34	26
77				30	30
78				32	24
79				28	33
80				36	28
81				31	31
82				30	35
83				37	30
84				27	27
85				31	29
86				32	30
87					27
# of cells	47	54	66	86	87	52	39	36
mean # of foci	29.4565	29.3774	30.9231	30.8588	28.3721	31.1765	0.605263	0.828571
SD	2.62645	3.14082	4.15369	3.87	3.02361	5.07604	0.747465	1.09073

## Sheet: Fig,4
Genotype	A+C+					A1C+					A1C+					A1C1					A+C2					A1C2
cells	total # bivalents	Ring bivalents	Rod bivalents	total # univalents	Chiasmata	total # bivalents	Ring bivalents	Rod bivalents	total # univalents	Chiasmata	total # bivalents	Ring bivalents	Rod bivalents	total # univalents	Chiasmata	total # bivalents	Ring bivalents	Rod bivalents	total # univalents	Chiasmata	total # bivalents	Ring bivalents	Rod bivalents	total # univalents	Chiasmata	total # bivalents	Ring bivalents	Rod bivalents	total # univalents	Chiasmata
1	3	2	1	13	5	5	0	5	9	5	4	0	4	11	4	0	0	0	19	0	3	0	3	13	3	0	0	0	19	0
2	7	1	7	5	9	3	0	3	13	3	2	2	0	15	4	2	0	2	15	2	2	0	2	15	2	0	0	0	19	0
3	3	1	2	13	4	7	2	5	5	9	3	0	3	13	3	1	0	1	17	1	2	1	1	15	3	1	0	1	17	1
4	8	1	7	3	9	8	2	6	3	10	3	0	3	13	3	0	0	0	19	0						0	0	0	19	0
5	5	2	3	9	7	5	0	5	9	5	2	0	2	15	2	0	0	0	19	0						0	0	0	19	0
6	7	2	5	5	9	6	1	5	7	7	1	0	1	17	1	0	0	0	19	0						3	0	3	13	3
7	5	2	3	9	7	5	0	5	9	5	2	0	2	15	2	3	0	3	13	3						0	0	0	19	0
8	6	3	3	7	9	5	0	5	9	5	1	0	1	17	1	3	0	3	13	3						2	0	2	15	2
9	5	1	4	9	6	2	0	2	15	2	1	0	1	17	1	0	0	0	19	0						0	0	0	19	0
10	5	1	4	9	6	7	0	7	5	7	0	0	0	19	0	0	0	0	19	0						0	0	0	19	0
11	4	1	3	11	5	4	0	4	11	4	2	0	2	15	2	0	0	0	19	0						1	0	1	17	1
12	5	0	5	9	5	6	1	5	7	7	4	0	4	11	4	2	0	2	15	2						1	0	1	17	1
13	6	2	5	7	9	6	1	5	7	7	4	0	4	11	4	1	0	1	17	1						0	0	0	19	0
14	4	0	4	11	4	4	0	4	11	4	0	0	0	19	0	0	0	0	19	0						5	0	5	9	5
15	7	2	5	5	9	4	0	4	11	4	2	0	2	15	2	2	0	2	15	2						3	0	3	13	3
16	7	2	5	5	9	6	0	6	7	6	1	0	1	17	1	1	0	1	17	1						3	0	3	13	3
17	8	2	6	3	10	5	1	4	9	6	2	0	2	15	2	1	0	1	17	1						4	0	4	11	4
18	7	1	6	5	8	2	1	1	15	3	1	0	1	17	1	0	0	0	19	0						0	0	0	19	0
19	6	0	6	7	6	4	0	4	11	4	0	0	0	19	0	2	0	2	15	2
20	8	1	7	3	9	4	0	4	11	4	5	1	4	9	6	2	0	2	15	2
21	4	1	3	11	5	3	1	2	13	4	4	0	4	11	4	3	0	3	13	3
22	7	3	4	5	10	4	1	3	11	5	4	0	4	11	4	1	0	1	17	1
23	4	0	4	11	4	5	1	4	9	6	2	0	2	15	2	0	0	0	19	0
24	5	2	3	9	7	4	0	4	11	4	2	0	2	15	2	0	0	0	19	0
25	4	0	4	11	4	3	0	3	13	3	2	0	2	15	2	1	0	1	17	1
26	6	2	4	7	8	4	0	4	11	4	2	0	2	15	2	0	0	0	19	0
27	5	1	4	9	6	4	0	4	11	4	3	0	3	13	3	1	0	1	17	1
28	4	0	4	11	4	5	1	4	9	6	1	0	1	17	1	1	0	1	17	1
29	7	2	5	5	9	6	0	6	7	6	1	0	1	17	1	0	0	0	19	0
30	6	0	6	7	6	6	0	6	7	6	0	0	0	19	0	0	0	0	19	0
31	5	1	4	9	6	4	0	4	11	4	3	0	3	13	3	1	0	1	17	1
32	4	2	2	11	6	3	1	2	13	4	1	0	1	17	1	0	0	0	19	0
33	5	2	3	9	7	6	0	6	7	6	3	0	3	13	3	0	0	0	19	0
34	6	1	5	7	7	5	0	5	9	5						1	0	0	17	0
35	4	0	4	11	4	4	0	4	11	4						0	0	0	19	0
36	5	0	5	9	5	5	0	5	9	5						0	0	0	19	0
37	6	0	6	7	6	4	0	4	11	4						1	0	1	17	1
38	5	1	4	9	6	6	0	6	7	6						4	1	4	11	5
39	6	0	6	7	6	8	1	7	3	9						0	0	0	19	0
40	4	0	4	11	4	4	2	2	11	6						1	0	1	17	1
41	6	0	6	7	6	5	0	5	9	5						0	0	0	19	0
42	7	2	5	5	9	6	1	4	7	6						1	0	1	17	1
43	3	1	2	13	4	4	0	4	11	4						0	0	0	19	0
44	6	1	5	7	7	5	0	5	9	5						0	0	0	19	0
45	5	2	3	9	7	8	1	7	3	9						0	0	0	19	0
46	3	0	3	13	3	4	0	4	11	4						0	0	0	19	0
47	5	0	5	9	5	6	0	6	7	6						0	0	0	19	0
48	6	0	6	7	6	2	0	2	15	2						0	0	0	19	0
49	4	0	4	11	4	4	0	4	11	4						0	0	0	19	0
50	6	0	6	7	6	4	0	4	11	4						1	0	1	17	1
51	6	0	6	7	6	2	0	2	15	2						0	0	0	19	0
52	6	1	5	7	7	1	0	1	17	1
53	8	1	7	3	9	6	1	5	7	7
54	5	0	5	9	5	6	1	5	7	7
55	4	1	3	11	5	6	0	6	7	6
56	4	0	4	11	4	4	0	4	11	4
57	6	2	4	7	8	5	0	5	9	5
58	5	1	4	9	6	4	0	4	11	4
59	7	1	6	5	8	5	0	5	9	5
60	6	0	6	7	6	3	0	3	13	3
61	5	1	4	9	6	5	0	5	9	5
62	7	2	5	5	9	3	0	3	13	3
63	5	0	5	9	5	6	0	6	7	6
64	5	0	5	9	5	3	0	3	13	3
65	6	0	6	7	6	6	0	6	7	6
66	5	0	5	9	5	6	1	5	7	7
67	9	0	9	1	9	5	0	5	9	5
68	6	0	6	7	6	5	1	4	9	6
69	6	1	6	7	8	6	0	6	7	6
70	6	1	5	7	7	6	0	6	7	6
71	6	0	6	7	6	4	0	4	11	4
72	4	0	4	11	4	7	1	6	5	8
73	7	1	6	5	8	5	0	5	9	5
74	5	1	5	9	7	7	0	7	5	7
75	3	0	3	13	3
76	4	1	3	11	5
77	8	3	5	3	11
78	7	1	6	5	8
79	3	0	3	13	3
80	7	0	7	5	7
81	5	0	5	9	5
82	6	2	4	7	8
83	6	1	5	7	7
84	3	1	2	13	4
85	6	2	4	7	8
86	5	0	5	9	5
87	4	0	4	11	4
88	6	1	5	7	7
89	6	0	6	7	6
90	8	0	8	3	8
91	5	0	5	9	5
92	7	0	7	5	7
93	5	1	4	9	6
94	5	1	4	9	6
95	3	0	3	13	3
96	7	1	6	5	8
97	7	0	7	5	7
98	6	0	6	7	6
99	6	0	6	7	6
100	5	1	4	9	6
101	5	0	5	9	5
102	5	2	3	9	7
103	7	1	6	5	8
104	7	1	6	5	8
105	7	0	7	5	7
106	6	0	6	7	6
107	5	0	5	9	5
108	7	1	6	5	8
109	6	0	7	7	7
110	4	0	4	11	4
111	4	0	4	11	4
112	6	0	6	7	6
113	7	1	6	5	8
114	6	1	5	7	7
115	4	1	3	11	5
116	5	1	4	9	6
117	3	1	2	13	4
118	0	0	0	19	0
119	6	0	6	7	6
120	7	1	6	5	8
121	7	2	5	5	9
122	6	0	6	7	6
123	1	0	1	17	1
124	6	1	5	7	7
125	5	0	5	9	5
126	7	0	7	5	7
	total # bivalents	Ring bivalents	Rod bivalents	total # univalents	Chiasmata	total # bivalents	Ring bivalents	Rod bivalents	total # univalents	Chiasmata	total # bivalents	Ring bivalents	Rod bivalents	total # univalents	Chiasmata	total # bivalents	Ring bivalents	Rod bivalents	total # univalents	Chiasmata	total # bivalents	Ring bivalents	Rod bivalents	total # univalents	Chiasmata	total # bivalents	Ring bivalents	Rod bivalents	total # univalents	Chiasmata
# cells	126	126	126	126	126	74	74	74	74	74	33	33	33	33	33	51	51	51	51	51	3	3	3	3	3	18	18	18	18	18
mean	5.47619	0.753968	4.7619	8.04762	6.26984	4.7973	0.324324	4.45946	9.40541	5.10811	2.06061	0.0909091	1.9697	14.8788	2.15152	0.72549	0.0196078	0.705882	17.549	0.72549	2.33333	0.333333	2	14.3333	2.66667	1.27778	0	1.27778	16.4444	1.27778
SD	1.46268	0.816691	1.50428	2.92536	1.87366	1.471	0.551663	1.38672	2.94199	1.72466	1.34488	0.384353	1.33428	2.68977	1.46033	1.00157	0.140028	1.00587	2.00313	1.07849	0.57735	0.57735	1	1.1547	0.57735	1.63799	0	1.63799	3.27598	1.63799
